# Supplementary material for: Safe and just Earth system boundaries
Source: Nature. 2023 May 31;619(7968):102–11. doi: 10.1038/s41586-023-06083-8 (PMC10322705; doi:10.1038/s41586-023-06083-8)
Supplement: Supplementary file 4 — Source Data Fig. 2 [file 41586_2023_6083_MOESM4_ESM.csv]

	temp	people	exposure
1	1.5	167153034	Sea level rise (2100
2	1.5	512011989	Sea level rise (multi-century)
3	2	176566265	Sea level rise (2100
4	2	698439517	Sea level rise (multi-century)
5	3	188706229	Sea level rise (2100
6	3	808711785	Sea level rise (multi-century)
7	4	203652911	Sea level rise (2100
8	4	919883906	Sea level rise (multi-century)
9	1.2	357452987	Sea level rise (multi-century)
10	1	94380507.3448748	Mean annual temperature
11	1	48468744.8530005	Mean annual temperature
12	1	47176226.0569085	Mean annual temperature
13	1	88305772.6402522	Mean annual temperature
14	1	36214084.8595734	Mean annual temperature
15	1.5	172559360.079571	Mean annual temperature
16	1.5	400411639.206466	Mean annual temperature
17	1.5	253778050.556277	Mean annual temperature
18	1.5	221921593.749673	Mean annual temperature
19	1.5	166143657.251104	Mean annual temperature
20	1.5	265544958.101	Mean annual temperature
21	1.5	126663964.899507	Mean annual temperature
22	1.5	171562911.64477	Mean annual temperature
23	1.8	238908542.181694	Mean annual temperature
24	1.8	773773653.240723	Mean annual temperature
25	1.8	625276001.943963	Mean annual temperature
26	1.8	515612863.43511	Mean annual temperature
27	1.8	241973508.29088	Mean annual temperature
28	1.8	464235757.964212	Mean annual temperature
29	1.8	204663213.137973	Mean annual temperature
30	1.8	379132365.985897	Mean annual temperature
31	2	365787976.05809	Mean annual temperature
32	2	1045667605.78555	Mean annual temperature
33	2	592297596.137588	Mean annual temperature
34	2	463099168.722578	Mean annual temperature
35	2	684655581.933001	Mean annual temperature
36	2	215189381.174285	Mean annual temperature
37	2	350642345.417719	Mean annual temperature
38	2.1	467427390.097596	Mean annual temperature
39	2.1	1350613413.11155	Mean annual temperature
40	2.1	648096852.610714	Mean annual temperature
41	2.1	538224056.279349	Mean annual temperature
42	2.1	440728869.848827	Mean annual temperature
43	2.1	831334444.868405	Mean annual temperature
44	2.1	246086263.602679	Mean annual temperature
45	2.1	399198234.933935	Mean annual temperature
46	2.4	608224627.159821	Mean annual temperature
47	2.4	1733190597.67857	Mean annual temperature
48	2.4	935879076.555527	Mean annual temperature
49	2.4	772461403.237131	Mean annual temperature
50	2.4	1058130392.27595	Mean annual temperature
51	2.4	388436001.605036	Mean annual temperature
52	2.4	736309819.625266	Mean annual temperature
53	2.7	801585220.915396	Mean annual temperature
54	2.7	2122231191.54038	Mean annual temperature
55	2.7	1528695482.88627	Mean annual temperature
56	2.7	1362783832.36089	Mean annual temperature
57	2.7	1749093441.0221	Mean annual temperature
58	2.7	560425234.861351	Mean annual temperature
59	2.7	980564167.960299	Mean annual temperature
60	3.6	1933379289.11365	Mean annual temperature
61	3.6	2877417846.39423	Mean annual temperature
62	3.6	2334823827.41608	Mean annual temperature
63	3.6	2059524870.31827	Mean annual temperature
64	3.6	1695760438.41217	Mean annual temperature
65	3.6	2679461837.35622	Mean annual temperature
66	3.6	1080170918.27278	Mean annual temperature
67	3.6	1707219751.7549	Mean annual temperature
68	4.4	2342838476.68959	Mean annual temperature
69	4.4	3164040474.58065	Mean annual temperature
70	4.4	2971122478.92106	Mean annual temperature
71	4.4	2754287163.0315	Mean annual temperature
72	4.4	2973184459.69935	Mean annual temperature
73	4.4	1887807710.44733	Mean annual temperature
74	4.4	2514119944.4191	Mean annual temperature
75	0.296065990073017	30056993.965332	Wet bulb temperature
76	0.329701447429788	28942832.3602679	Wet bulb temperature
77	0.352774770997496	183849905.361749	Wet bulb temperature
78	0.316100780112079	13853982.9180105	Wet bulb temperature
79	0.210837515138121	11060773.0137939	Wet bulb temperature
80	0.277030142091246	26743544.0064127	Wet bulb temperature
81	0.310687979005309	33334839.9751587	Wet bulb temperature
82	0.365352082195413	32295717.3773193	Wet bulb temperature
83	0.386448883953225	48052191.489557	Wet bulb temperature
84	0.421177887859475	33536538.9470232	Wet bulb temperature
85	0.495014150880309	26719870.2345138	Wet bulb temperature
86	0.584033926270934	33386648.6484759	Wet bulb temperature
87	0.541312368653746	157512166.344782	Wet bulb temperature
88	0.2729662179376	6204341.08156967	Wet bulb temperature
89	0.307019766114684	35518025.9804688	Wet bulb temperature
90	0.427597769044371	69959198.8312318	Wet bulb temperature
91	0.475431020997496	92875912.0539491	Wet bulb temperature
92	0.570747590007913	29726274.8011031	Wet bulb temperature
93	0.642095653158954	68791516.2908266	Wet bulb temperature
94	0.638570872885517	22955595.3547914	Wet bulb temperature
95	0.668515737794371	47561809.1760805	Wet bulb temperature
96	0.735776479981871	54622623.3149965	Wet bulb temperature
97	0.802671011231871	53654498.2947161	Wet bulb temperature
98	0.78872549528135	116560370.755632	Wet bulb temperature
99	0.835830394369892	14251671.1726015	Wet bulb temperature
100	0.892826040528746	73279761.4550378	Wet bulb temperature
101	0.882999380372496	76936535.0894449	Wet bulb temperature
102	0.840181183757913	67766434.1467669	Wet bulb temperature
103	0.863230093263121	37477078.3700349	Wet bulb temperature
104	0.902765615724059	59197061.2709329	Wet bulb temperature
105	0.90391104215635	52975096.0837953	Wet bulb temperature
106	0.953001618328225	166636238.603815	Wet bulb temperature
107	0.979376943849058	96537312.4955841	Wet bulb temperature
108	1.0225277820652	99720673.9259584	Wet bulb temperature
109	1.05529654020323	37269524.8781068	Wet bulb temperature
110	1.07836986377093	112117843.370111	Wet bulb temperature
111	1.10667491748187	23981830.1373689	Wet bulb temperature
112	1.11273062223448	57841337.7638834	Wet bulb temperature
113	1.14264802132302	44368326.0393274	Wet bulb temperature
114	1.18869090869281	66904350.4616866	Wet bulb temperature
115	1.19354320361468	63626923.8181703	Wet bulb temperature
116	1.23572154834125	81742655.1526124	Wet bulb temperature
117	1.26947805875791	54780939.7568359	Wet bulb temperature
118	1.31248342985166	197994821.889704	Wet bulb temperature
119	1.32652151578916	54776562.3130968	Wet bulb temperature
120	1.37437002653135	174207646.879678	Wet bulb temperature
121	1.40236888720843	282820222.908258	Wet bulb temperature
122	1.41392284228656	72164787.8544939	Wet bulb temperature
123	1.43747427457823	121544427.079099	Wet bulb temperature
124	1.48948741748187	94798690.2607973	Wet bulb temperature
125	1.52838919157041	85127362.1565797	Wet bulb temperature
126	1.49193085823708	92266380.2326543	Wet bulb temperature
127	1.54465302620583	82618505.359041	Wet bulb temperature
128	1.58269115283343	63818020.0834291	Wet bulb temperature
129	1.62526622607562	120208111.971662	Wet bulb temperature
130	1.63017548714333	93392124.1147859	Wet bulb temperature
131	1.62222769254698	215557167.988662	Wet bulb temperature
132	1.66628083382302	181605999.698425	Wet bulb temperature
133	1.71739269091937	79367467.7666566	Wet bulb temperature
134	1.77164582405739	75257907.3725984	Wet bulb temperature
135	1.80276358121885	146877578.822672	Wet bulb temperature
136	1.82527029508604	236460095.08172	Wet bulb temperature
137	1.78653229866677	125218261.772989	Wet bulb temperature
138	1.83210928434385	92021309.7751405	Wet bulb temperature
139	1.88687816455218	57135830.9622309	Wet bulb temperature
140	1.92111786995583	139301265.684229	Wet bulb temperature
141	1.91077444547666	123062695.196344	Wet bulb temperature
142	1.96948314502093	118975857.712442	Wet bulb temperature
143	2.00580618375791	170557014.390583	Wet bulb temperature
144	2.09099193408343	185156817.237772	Wet bulb temperature
145	2.08972850634906	111049676.299005	Wet bulb temperature
146	2.05327119026833	96227554.1309354	Wet bulb temperature
147	2.1105160633152	122388222.48942	Wet bulb temperature
148	2.17624685758604	320406327.22648	Wet bulb temperature
149	2.15657115771625	207656560.4214	Wet bulb temperature
150	2.16839671923968	136644492.760021	Wet bulb temperature
151	2.22859467659645	157492978.031656	Wet bulb temperature
152	2.24100515836729	93732564.4764593	Wet bulb temperature
153	2.27499665413552	68421637.5172708	Wet bulb temperature
154	2.30854666227354	87488545.5886629	Wet bulb temperature
155	2.34011302783343	249056256.247888	Wet bulb temperature
156	2.3623949288751	197752005.389309	Wet bulb temperature
157	2.35017569059385	186087979.702057	Wet bulb temperature
158	2.38022838427875	210245657.27239	Wet bulb temperature
159	2.37859976285948	141309161.238642	Wet bulb temperature
160	2.39717377815895	225910408.880909	Wet bulb temperature
161	2.45530976448708	154106590.075617	Wet bulb temperature
162	2.45215526416156	642475542.351898	Wet bulb temperature
163	2.48050507698708	376858893.944986	Wet bulb temperature
164	2.51256074104958	133228589.063741	Wet bulb temperature
165	2.54470388883604	221439360.511888	Wet bulb temperature
166	2.5411536772475	280353838.849527	Wet bulb temperature
167	2.58305532926573	310494484.699503	Wet bulb temperature
168	2.62067638232562	202603000.450153	Wet bulb temperature
169	2.63668081754698	126335910.994577	Wet bulb temperature
170	2.62764252815895	229532043.036131	Wet bulb temperature
171	2.60999624723448	418560239.422052	Wet bulb temperature
172	2.65011872444802	378479372.427128	Wet bulb temperature
173	2.70198029671364	278177892.830866	Wet bulb temperature
174	2.73058645719541	182104437.238886	Wet bulb temperature
175	2.69683096403135	174132178.402481	Wet bulb temperature
176	2.71291169319802	166586699.723348	Wet bulb temperature
177	2.76387096240375	240642026.44523	Wet bulb temperature
178	2.78513357633604	312530117.787601	Wet bulb temperature
179	2.80385305875791	247230966.239338	Wet bulb temperature
180	2.8311703601902	124109198.205841	Wet bulb temperature
181	2.83538076871885	379532770.453596	Wet bulb temperature
182	2.85570852750791	430919131.022199	Wet bulb temperature
183	2.88940603727354	291326717.847538	Wet bulb temperature
184	2.86164012744281	276519066.924909	Wet bulb temperature
185	2.86496857796364	367751320.241022	Wet bulb temperature
186	2.90937368864073	163858112.897505	Wet bulb temperature
187	2.94860301806781	429110669.787558	Wet bulb temperature
188	2.95606863492979	488746026.092268	Wet bulb temperature
189	2.9551195382501	256513261.328386	Wet bulb temperature
190	2.96943431689593	262086377.013048	Wet bulb temperature
191	3.01421072477354	209094310.514688	Wet bulb temperature
192	3.00120413297666	219076419.43078	Wet bulb temperature
193	2.96873444710427	278923264.057146	Wet bulb temperature
194	2.99271515999489	291434228.393289	Wet bulb temperature
195	3.00264557991677	499539505.212843	Wet bulb temperature
196	3.06958104385764	327884270.978147	Wet bulb temperature
